# Supplementary material for: Human papilloma virus integration sites and genomic signatures in head and neck squamous cell carcinoma
Source: Mol Oncol. 2022 May 10;16(16):3001–16. doi: 10.1002/1878-0261.13219 (PMC9394244; doi:10.1002/1878-0261.13219)
Supplement: Supplementary file 8 — Table S1. Clonal breakpoints found in the primary tumour and in the lymph nodes of the same patient at diagnosis. [file MOL2-16-3001-s008.xlsx]

## Sheet: Sup Table 1
sample_name	strain	mean_depth_E2	mean_depth_E6	mean_E2E6	deleted_fraction_E2	mean_depth_total	integration_bioinfo	integration_capture
R13	HPV16	35168.54	27742.69	1.27	0	31771.13	episomal	EPI
R14	HPV16	13818.73	9783.13	1.41	0	11921.05	mixed	MJ-SC
R15	HPV16	17172.7	13713.2	1.25	0	15552.15	episomal	EPI
R19	HPV16	8951.64	7075.35	1.27	0	8123.84	episomal	EPI
R289	HPV16	7818.81	6929.16	1.13	0	7719.88	episomal	EPI
R290	HPV16	8.66	144.87	0.06	0.39	62.39	integrated	2J
R293	HPV33	1218.03	1048.22	1.16	0	1723.55	episomal	EPI
R294	HPV16	14653.31	12495.35	1.17	0	12767.83	mixed	MJ-SC
R295	HPV35	23071.05	25275.91	0.91	0	32729.07	mixed	MJ-SC
R299	HPV33	147.96	146.48	1.01	0	204.49	mixed	2J
R300	HPV16	14508.53	12289.15	1.18	0	14904.56	episomal	EPI
R301	HPV16	53209.38	31627.47	1.68	0	62233.54	episomal	EPI
R303	HPV16	7569.54	6939.74	1.09	0	7561.21	mixed	MJ-SC
R305	HPV16	3516.89	3117.68	1.13	0	3504.79	episomal	EPI
R306	HPV35	909.23	966.91	0.94	0	1196.1	mixed	2J
R310	HPV16	72.47	111	0.65	0	108.09	mixed	2J
R312	HPV16	60.37	42.09	1.43	0	70.31	episomal	EPI
R313	HPV16	3973.34	2690.71	1.48	0	3246.63	mixed	MJ-SC
R314	HPV16	7247.83	9130.35	0.79	0	10512.76	mixed	MJ-SC
R315	HPV16	12.23	20.39	0.6	0	16.83	mixed	MJ-SC
R317	HPV16	47.44	64.12	0.74	0	60.52	episomal	EPI
R318	HPV16	164.24	147.26	1.12	0	237.66	mixed	2J-NL
R320	HPV16	12417.72	11178.37	1.11	0	13618.36	mixed	MJ-SC
R321	HPV16	15.29	414.36	0.04	1	284.7	integrated	2J
R322	HPV16	2886.1	2692.79	1.07	0	3010.59	mixed	MJ-SC
R460	HPV16	5172.9	1565.49	3.3	0	2954.35	episomal	EPI
R463	HPV16	6248.65	2128.49	2.94	0	4889.17	episomal	EPI
R465	HPV16	4821.44	656.61	7.34	0	1881.83	episomal	EPI
R467	HPV16	2043.9	283.57	7.21	0	773.59	episomal	EPI
R469	HPV16	1368.4	281.26	4.87	0	617.28	episomal	EPI
R544	HPV16	1279.36	1019.26	1.26	0	1257.79	episomal	EPI
R547	HPV16	6833.82	12110.26	0.56	0	7871.39	episomal	EPI
R548	HPV16	4149.41	4001.65	1.04	0	4316.27	mixed	2J-COL
R550	HPV16	33494.36	36695.61	0.91	0	33446.15	mixed	MJ-CL
R551	HPV16	2354.41	2172.86	1.08	0	2363.27	episomal	EPI
R592	HPV16	1009.81	553.87	1.82	0	685.12	mixed	MJ-SC
R593	HPV16	7.18	78.53	0.09	0.47	66.2	integrated	MJ-SC
R594	HPV16	11274.17	6230.35	1.81	0	8065.66	episomal	EPI
R595	HPV16	261.86	8674.27	0.03	0.71	1794.7	integrated	MJ-SC
R596	HPV16	1975.44	1789.11	1.1	0	1564.32	mixed	MJ-SC
R607	HPV16	5232.27	4570.82	1.14	0	5886.19	mixed	2J-NL
R608	HPV16	79.1	297.69	0.27	0	117.76	mixed	2J-COL
R613	HPV16	6399.77	10901.77	0.59	0	9181.5	mixed	MJ-CL
R617	HPV16	9143.04	7538.26	1.21	0	8158.54	mixed	2J-COL
R619	HPV16	15056.91	13184.95	1.14	0	14192.95	mixed	MJ-SC
R620	HPV16	483.37	896.36	0.54	0	656.59	mixed	MJ-CL
R621	HPV33	204.19	418.35	0.49	0	463.06	mixed	MJ-CL
R622	HPV16	11817.56	10664.58	1.11	0	11585.83	episomal	EPI
R623	HPV16	18953.95	17076.73	1.11	0	18669.82	mixed	MJ-SC
R624	HPV16	5047.99	4574.09	1.1	0	4518.47	mixed	MJ-SC
R625	HPV35	39.75	49.09	0.81	0	53.91	episomal	EPI
R626	HPV16	12.06	129.57	0.09	0.23	96.03	integrated	2J-COL
R627	HPV33	10455.78	9997.97	1.05	0	13528.19	episomal	EPI
R628	HPV16	3167.68	2813.06	1.13	0	3179.29	mixed	MJ-SC
R629	HPV16	12112.18	20402.17	0.59	0	12994.07	mixed	MJ-SC
R631	HPV16	46.97	369.04	0.13	0.85	327.94	integrated	2J-COL
R632	HPV35	93.78	124.27	0.75	0	135.35	mixed	MJ-SC
R633	HPV26	0.3	155.05	0	1	78.3	integrated	MJ-CL
R634	HPV16	87.88	85.54	1.03	0	87.32	episomal	EPI
R635	HPV16	193.57	231.36	0.84	0.3	249.49	integrated	MJ-SC
R636	HPV16	29537.68	27820.57	1.06	0	29401.92	mixed	MJ-SC
R637	HPV16	5233.61	4303.29	1.22	0	5097.3	episomal	EPI
R642	HPV16	35671.2	30022.57	1.19	0	33232.73	episomal	EPI
R643	HPV16	2653.13	4560.93	0.58	0	3060.48	episomal	EPI
R644	HPV16	4102.6	3646.51	1.13	0	3896.9	episomal	EPI
R646	HPV16	726.48	906.47	0.8	0.38	940.32	integrated	2J-COL
R647	HPV16	116.05	156.36	0.74	0	130.93	mixed	2J
R648	HPV16	7348.12	2503.69	2.93	0	5313.66	mixed	MJ-CL
R650	HPV16	873.81	846.33	1.03	0	920.8	mixed	MJ-SC
R651	HPV16	3389.93	3162.57	1.07	0	3439.44	episomal	EPI
R652	HPV16	29016.19	24099.34	1.2	0	27861.13	episomal	EPI
R653	HPV16	4559.04	1817.91	2.51	0	3509.83	mixed	2J
R654	HPV16	11621.39	6010.04	1.93	0	9020.65	mixed	MJ-CL
R655	HPV16	4960.2	4171.1	1.19	0	4391.86	episomal	EPI
R656	HPV16	53.11	124.94	0.43	0	112.4	episomal	EPI
R657	HPV16	6768.55	6259.13	1.08	0	7065.42	mixed	MJ-SC
R658	HPV16	2296.37	1915.68	1.2	0	2243.03	mixed	2J-NL
R659	HPV16	147.72	137.68	1.07	0	116.98	mixed	2J-COL
R660	HPV16	4429.69	3773.51	1.17	0	4052.38	mixed	MJ-SC
R661	HPV16	1141.57	2430.78	0.47	0	2080.54	mixed	MJ-SC
