# Supplementary material for: Human papilloma virus integration sites and genomic signatures in head and neck squamous cell carcinoma
Source: Mol Oncol. 2022 May 10;16(16):3001–16. doi: 10.1002/1878-0261.13219 (PMC9394244; doi:10.1002/1878-0261.13219)
Supplement: Supplementary file 9 — Table S2. HPV integration sites in human chromosomes of 49 HNSCC patients. [file MOL2-16-3001-s010.xlsx]

## Sheet: Sup Table 2_final
Suplemenentary Table 2: Statistical analysis of E2/E6 ratio level relative to HPV genomic signature
HPV E2/E6	Episomal			Mixed			Integrated			p-value a	p-value b	p-value c	p-value d	r d
	Median	Min	Max	Median	Min	Max	Median	Min	Max
Population n=80	n=31			n=40			n=9
E2/E6 depth (ADN)	1.19	0.43	7.34	1.08	0.27	2.93	0.09	0.00	0.84	<0.0001	0.0005	<0.0001
Population n=39 e	n=15			n=20			n=4
E2/E6 depth (ADN)	1.19	0.43	3.30	1.11	0.47	2.93	0.05	0.03	0.80	0.0071	0.072 (NS)	0.0006	<0.0001	+0.724
E2/E6 mRNA level f	1.48	0.00	2.39	1.25	0.08	4.56	0.00	0.00	0.80	0.0380	0.65 (NS)	0.0068
Population n=73 oropharynx	n=29			n=36			n=8
E2/E6 depth (ADN)	1.19	0.43	7.34	1.08	0.27	2.93	0.09	0.00	0.84	<0.0001	0.0005	<0.0001
Population n=35 oropharynx e	n=15			n=17			n=3
E2/E6 depth (ADN)	1.19	0.43	3.30	1.12	0.47	2.93	0.06	0.04	0.80	0.0071	0.072 (NS)	0.0006	<0.0001	+0.776
E2/E6 mRNA level f	1.48	0.00	2.39	1.25	0.08	4.03	0.00	0.00	0.30	0.054 (NS)	0.56 (NS)	0.0083
Population n=7 non-oropharyngeal	n=2			n=4			n=1
E2/E6 depth (ADN)	0.93	0.74	1.11	1.00	0.74	1.10	0.03	0.03	0.03	NA	0.67 (NS)	NA
Population n=4 non-oropharyngeal e	n=0			n=3			n=1
E2/E6 depth (ADN)	NA	NA	NA	1.09	0.74	1.10	0.03	0.03	0.03	NA	NA	NA	0.33 (NS)	+0.800
E2/E6 mRNA level f	NA	NA	NA	1.75	0.10	4.56	0.24	0.24	0.24	NA	NA	NA
a Episomal vs Mixed vs Integrated, Kruskall-Wallis Test
b Episomal vs Mixed/Integrated, Mann Whitney Test
c Episomal/Mixed vs Integrated, Mann Whitney Test
d Spearman rank correlation (ADN versus ARN copy numbers)
e HPV16 population
f as mesured by qRT-PCR
